# Supplementary material for: Highly efficient manipulation of nervous system gene expression with NEPTUNE
Source: Cell Rep Methods. 2021 Jul 6;1(4):100043. doi: 10.1016/j.crmeth.2021.100043 (PMC8457050; doi:10.1016/j.crmeth.2021.100043)
Supplement: Table S1. Primers used in Mangold et al [file mmc2.xlsx]

## Sheet: Sheet1
Table S1. Primers used in Mangold et al.
Oligonucleotides
β-actin F Primer	Integrated DNA Technologies IDT	gacaggatgcagaaggagat
β-actin R Primer	Integrated DNA Technologies IDT	ttgctgatccacatctgctg
CD31 F Primer	Integrated DNA Technologies IDT	ctgcaggcatcggcaaa
CD31 R Primer	Integrated DNA Technologies IDT	gcatttcgcacacctggat
CD34 F Primer	Integrated DNA Technologies IDT	aacacagacttccccaactg
CD34 R Primer	Integrated DNA Technologies IDT	cggattccagagcatttgat
Cdh1 F Primer	Integrated DNA Technologies IDT	cctgtcttcaacccaagcac
Cdh1 R Primer	Integrated DNA Technologies IDT	caacaacgaactgctggtca
Dcx F Primer	Integrated DNA Technologies IDT	atgcagttgtccctccattc
Dcx R Primer	Integrated DNA Technologies IDT	atggaatcgccaagtgaatc
Gfap F Primer	Integrated DNA Technologies IDT	cacgaacgagtccctagagc
Gfap R Primer	Integrated DNA Technologies IDT	atggtgatgcggttttcttc
Olig1 F Primer	Integrated DNA Technologies IDT	cttgctctctccagccaaac
Olig1 R Primer	Integrated DNA Technologies IDT	gcgagcctgaaaaacagaac
Olig2 F Primer	Integrated DNA Technologies IDT	ttacagaccgagccaacacc
Olig2 R Primer	Integrated DNA Technologies IDT	aggtgctggaggaagatgac
Sox2 F Primer	Integrated DNA Technologies IDT	aagggttcttgctgggtttt
Sox2 R Primer	Integrated DNA Technologies IDT	agaccacgaaaacggtcttg
Sptbn2 F Primer	Integrated DNA Technologies IDT	cttgggctagtgtggaccat
Sptbn2 R Primer	Integrated DNA Technologies IDT	ccatctctccaactggtggt
Krt5 F Primer	Integrated DNA Technologies IDT	atgaacaaggtggagctgga
Krt5 R Primer	Integrated DNA Technologies IDT	cttgacctcagcgatgatgc
JM117F MiniP sequencing	Integrated DNA Technologies IDT	ggtctccttaactgcaccct
JM117R MiniP sequencing	Integrated DNA Technologies IDT	atatgggtcactgaagcgct
JM118F MiniP sequencing	Integrated DNA Technologies IDT	ggcgcacaactgtaattcca
JM118R MiniP sequencing	Integrated DNA Technologies IDT	cctcaacctcccagccttaa
JM119F MiniP sequencing	Integrated DNA Technologies IDT	acagtagcattgcaaagcct
JM119R MiniP sequencing	Integrated DNA Technologies IDT	ggaataagggcaggaaaatatgg
JM120F MiniP Cloning primers	Integrated DNA Technologies IDT	tatgtactgagtcgacgaggccctttcgtcttcaa
JM120R MiniP Cloning primers	Integrated DNA Technologies IDT	tcagatttacGTCGACatggtggcggaagttcctat
JM121F MiniP Cloning primer	Integrated DNA Technologies IDT	tatgtactgaGTCGACgGGATCTACCATGCCAGAGC
JM122R MiniP Cloning primer	Integrated DNA Technologies IDT	tcagatttacGTCGACgGCCAAAGTGGATCTCTGCT
